# Supplementary material for: Functional Disruption of IQGAP1 by Truncated PALB2 in Two Cases of Breast Cancer: Implications for Proliferation and Invasion
Source: Biomedicines. 2025 Jul 23;13(8):1804. doi: 10.3390/biomedicines13081804 (PMC12383994; doi:10.3390/biomedicines13081804)
Supplement: Supplementary file 1 [file biomedicines-13-01804-s001.zip]

Archive with 1 entries (1 files):
- biomedicines-3709979-supplementary.pdf
